# Supplementary material for: Glutamate Transporter 1 as a Novel Negative Regulator of Amyloid β
Source: Cells. 2024 Sep 24;13(19):1600. doi: 10.3390/cells13191600 (PMC11475981; doi:10.3390/cells13191600)
Supplement: Supplementary file 1 [file cells-13-01600-s001.zip]

Archive with 1 entries (1 files):
- cells-3194551-supplementary.pdf
